# Supplementary material for: Small Cajal body-associated RNA 2 (scaRNA2) regulates DNA repair pathway choice by inhibiting DNA-PK
Source: Nat Commun. 2022 Feb 23;13:1015. doi: 10.1038/s41467-022-28646-5 (PMC8866460; doi:10.1038/s41467-022-28646-5)
Supplement: Supplementary file 4 — Source Data [file 41467_2022_28646_MOESM4_ESM.xlsx]

## Sheet: F1
F1b
scaRNA2
	Exp 1	Exp 2	Exp 3
no IR cyto	1.7078	1.91194	3.74522
no IR sol nuc	6.25602	3.22961	1.51371
no IR chromatin	92.0362	94.8585	94.7411
2Gy 5min cyto	1.79182	3.72058	1.27235
2Gy 5min sol nuc	5.2991	5.19634	2.79806
2Gy 5min chromatin	92.9091	91.0831	95.9296
2Gy 30min cyto	1.01803	2.3249	2.82978
2Gy 30min sol nuc	3.80278	5.00184	4.74939
2Gy 30min chromatin	95.1792	92.6733	92.4208
F1f
Factor tested:	ɣH2AX
	Exp1	Exp2	Exp3
Control 1h	100	96	98
Control 24h	21	17	23
scaRNA2#1 1h	98	100	98
scaRNA2#1 24h	39	38	34
scaRNA2#3 1h	100	98	99
scaRNA2#3 24h	30	37	34
F1g
Factor tested:	ɣH2AX
	Exp1	Exp2	Exp3
scaRNA2 WT 1h	90	92	93
scaRNA2 WT 24h	18	20	25
scaRNA2 WT No IR	16.6667	20.5882	13.8889
scaRNA2 KO 1h	92	93	92
scaRNA2 KO 24h	40	46	48
scaRNA2 KO No IR	29.1262	26.2136	28
F1h
	Exp 1	Exp 2	Exp 3
scaRNA2 WT	2.94118	3.92157	1.85185
scaRNA2 KO	8.73786	9.70874	11

## Sheet: F2
F2a
Factor tested:	WRAP53β
	Exp 1	Exp 2	Exp 3
Control	79	75	77
scaRNA2#1	83	80	82
Factor tested:	Ubiquitin
	Exp 1	Exp 2	Exp 3
Control	81	78	73
scaRNA2#1	79	76	80
Factor tested:	53BP1
	Exp 1	Exp 2	Exp 3
Control	92	84	82
scaRNA2#1	86	84	81
Factor tested:	BRCA1
	Exp 1	Exp 2	Exp 3
Control	69	67	70
scaRNA2#1	52	62	58
Factor tested:	RAD51
	Exp 1	Exp 2	Exp 3
Control	45	53	60
scaRNA2#1	24	37	40
Factor tested:	RPA2
	Exp 1	Exp 2	Exp 3
Control	42	42	41
scaRNA2#1	27	25	23
F2b
Factor tested:	WRAP53β
	Exp 1	Exp 2	Exp 3
scaRNA2 WT	67	69	81
scaRNA2 KO	73	76	85
Factor tested:	Ubiquitin
	Exp 1	Exp 2	Exp 3
scaRNA2 WT	98	93	92
scaRNA2 KO	94	96	96
Factor tested:	53BP1
	Exp 1	Exp 2	Exp 3
scaRNA2 WT	98	95	95
scaRNA2 KO	90	91	94
Factor tested:	BRCA1
	Exp 1	Exp 2	Exp 3
scaRNA2 WT	67	59	72
scaRNA2 KO	38	36	37
Factor tested:	RAD51
	Exp 1	Exp 2	Exp 3
scaRNA2 WT	54	58	57
scaRNA2 KO	33	39	37
Factor tested:	RPA2
	Exp 1	Exp 2	Exp 3
scaRNA2 WT	45	52	31
scaRNA2 KO	24	27	13
F2c
Factor tested:	WRAP53β
	Exp 1	Exp 2	Exp 3
Control	98	98	90
scaRNA2#1	72	88	76
Factor tested:	Ubiquitin
	Exp 1	Exp 2	Exp 3
Control	86	96	98
scaRNA2#1	76	94	78
Factor tested:	53BP1
	Exp 1	Exp 2	Exp 3
Control	98	94	100
scaRNA2#1	94	71	81
Factor tested:	BRCA1
	Exp 1	Exp 2	Exp 3
Control	98	98	96
scaRNA2#1	61	56	42
Factor tested:	RAD51
	Exp 1	Exp 2	Exp 3
Control	77	70	81
scaRNA2#1	21	16	9
Factor tested:	RPA2
	Exp 1	Exp 2	Exp 3
Control	90	75	79
scaRNA2#1	64	56	46
F2d
Factor tested:	BRCA1
	Exp 1	Exp 2	Exp 3
scaRNA2 WT +EV	55.4455	62.7451	67.9612
scaRNA2 KO +EV	32.6733	30.3922	32.6923
scaRNA2 KO +scaRNA2	62	64	67.9245
Factor tested:	RAD51
	Exp 1	Exp 2	Exp 3
scaRNA2 WT +EV	59.4059	52.4272	61.7647
scaRNA2 KO +EV	18.8119	14.7059	19.6078
scaRNA2 KO +scaRNA2	52	42.5926	46.1538
F2e
	Exp 1	Exp 2	Exp 3
Control	1	1	1
scaRNA2#1	0.616751	0.599673	0.638623
scaRNA2#3	0.753807	0.697712	0.759082
siRAD51	0.271248	0.311355	0.340307
F2f
	Exp 1	Exp 2	Exp 3
EV	100	100	100
scaRNA2	192.235	272.669	244.366

## Sheet: F3
F3a
Factor tested:	CtIP
	Exp 1	Exp 2	Exp 3
Control	82	86	96
scaRNA2#1	58	65	76
Factor tested:	MRE11
	Exp 1	Exp 2	Exp 3
Control	82	91	92
scaRNA2#1	44	42	71
Factor tested:	NBS1
	Exp 1	Exp 2	Exp 3
Control	86	87	88
scaRNA2#1	48	64	51
Factor tested:	RAD50
	Exp 1	Exp 2	Exp 3
Control	99	86	90
scaRNA2#1	72	60	56
F3b
Factor tested:	pATM
	Exp 1	Exp 2	Exp 3
Control	94	96	88
scaRNA2#1	61	62	55
Factor tested:	ATM
	Exp 1	Exp 2	Exp 3
Control	82	57	82
scaRNA2#1	66	67	80
Factor tested:	γH2AX
	Exp 1	Exp 2	Exp 3
Control	100	94	88
scaRNA2#1	45	48	49
F3c
Factor tested:	γH2AX
	Exp 1	Exp 2	Exp 3
Control	99	100	100
scaRNA2#1	100	99	100
Factor tested:	pATM
	Exp 1	Exp 2	Exp 3
Control	89	84	77.6596
scaRNA2#1	71	60	64.557
F3d
pATM	Exp 1	Exp 2	Exp 3
Control	100	100	100
scaRNA2#1	75.2488	62.3551	85.8516
ɣH2AX	Exp 1	Exp 2	Exp 3
Control	100	100	100
scaRNA2#1	67.1212	72.1945	80.3317

## Sheet: F4
F4a
DNA-PKcs
	Exp 1	Exp 2	Exp 3
scaRNA2	3.42	2.47	4.77
bactin	0.05	0.05	0.01
Ku70
	Exp 1	Exp 2	Exp 3
scaRNA2	3.26311	1.84395	2.41
bactin	0.0192585	0.02	0.04
Ku80
	Exp 1	Exp 2	Exp 3
scaRNA2	0.08	0.07	0.141817
bactin	0	0.01	0.0172988
IgG
	Exp 1	Exp 2	Exp 3
scaRNA2	0.18	0.03	0.51
bactin	0	0	0
F4b
DNA-PKcs
	Exp 1	Exp 2	Exp 3
scaRNA2	1.49282	3.2445	4.59619
bactin	0.00844613	0.00606351	0.0145627
Ku70
	Exp 1	Exp 2	Exp 3
scaRNA2	0.820057	0.413919	0.579804
bactin	0.0148838	0.0199738	0.0198674
Ku80
	Exp 1	Exp 2	Exp 3
scaRNA2	0.0711514	0.319776	0.0713134
bactin	0.00148715	0.0557177	0.000851953
IgG
	Exp 1	Exp 2	Exp 3
scaRNA2	0.000708412	0.0404544	0.0798112
bactin	0.0484339	0.00106417	0.00576721
F4c
Ku70
	Exp 1	Exp 2	Exp 3
siC	1.45457	1.89371	0.932633
siDNA-PK	2.47744	2.71006	2.24136
IgG
	Exp 1	Exp 2	Exp 3
siC	0.27585	0.191433	0.0398129
siDNA-PK	0.162504	0.676891	0.347505
F4d
Factor tested:	DNA-PKcs
	Exp 1	Exp 2	Exp 3
Control	6	8	4
scaRNA2#1	36	37	36
Factor tested:	KU70
	Exp 1	Exp 2	Exp 3
Control	33	30	32
scaRNA2#1	77	82	73
Factor tested:	KU80
	Exp 1	Exp 2	Exp 3
Control	38	29	42
scaRNA2#1	82	85	86
Factor tested:	XRCC4
	Exp 1	Exp 2	Exp 3
Control	75	84	71
scaRNA2#1	90	98	91
Factor tested:	DNA Ligase IV
	Exp 1	Exp 2	Exp 3
Control	16	13	12
scaRNA2#1	68	76	46
F4e
	Exp 1	Exp 2	Exp 3
Control	100	100	100
scaRNA2#1	137.168	130.255	149.254
scaRNA#3	172.566	131.238	173.134
F4f
Factor tested:	RAD51
	Exp 1	Exp 2	Exp 3
Control	74	74	62
Control + DNA-Pki	83	78	65
scaRNA2#1	25	33	35
scaRNA2#1 + DNA-Pki	61	70	69

## Sheet: F5
F5a
F5b
F5c
F5d
F5e
Factor tested:	pDNA-PK pS2056
Run #	Exp 1	Exp 2	Exp 3
Control	12	26	12
scaRNA2#1	53	64	40
F5f
scaRNA2		Exp 1	Exp 2	Exp 3
no IR	pDNA-PK S2056	1.75	1.55	3.26
	DNA-PKcs	2.47	1.02	3.42
	IgG	0.11	0.03	0.94
2Gy 5min	pDNA-PK S2056	0.36	0.35	1.27
	DNA-PKcs	3.24	1.51	3.19
	IgG	0.07	0.06	0.86
2Gy 30min	pDNA-PK S2056	0.41	0.86	0.78
	DNA-PKcs	2.31	1.12	3.33
	IgG	0.12	0.03	1.51

## Sheet: F6
F6a
F6b
F6c
Factor tested:	RAD51
	Exp 1	Exp 2	Exp 3
Control	79	80	76
scaRNA2#1	23	36	20
siDNA-PKcs pool	82	67	75
scaRNA2#1 + siDNA-PKcs pool	73	65	65
F6d
Factor tested:	pDNA-PK pS2056
	Exp 1	Exp 2	Exp 3
Control	30	10	14
scaRNA2#1	64	56	53
siLINP1#1	9	8	5
scaRNA2#1 + siLINP1#1	35	27	25
F6e
Factor tested:	RAD51
	Exp 1	Exp 2	Exp 3
Control	77	74	74
scaRNA2#1	21	25	33
siLINP1#1	91	87	65
scaRNA2#1 + siLINP1#1	67	70	67
F6f
Control	Exp 1	Exp 2	Exp 3
pDNA-PK S2056	1	1	1
IgG	1	1	1
scaRNA2#1	Exp 1	Exp 2	Exp 3
pDNA-PK	4.8409	14	15.6513
IgG	0.308081	0.00798654	0.884218
F6g
Control	Exp 1	Exp 2	Exp 3
pDNA-PK S2056	1	1	1
IgG	1	1	1
scaRNA2#1	Exp 1	Exp 2	Exp 3
pDNA-PK S2056	4.03036	2.62787	2.61618
IgG	0.78555	1.17993	0.724725
F6h
F6i
F6j
LINP1	Exp 1	Exp 2	Exp 3
0h (G1)	1	1	1
4h (S)	0.532402	0.69566	0.753458
8h (G2)	0.617613	0.479321	0.587551
scaRNA2	Exp 1	Exp 2	Exp 3
0h (G1)	1	1	1
4h (S)	0.827244	0.550112	1.39374
8h (G2)	1.22243	0.813384	1.56185

## Sheet: F7
F7a
WRAP53β	Exp 1	Exp 2	Exp 3
scaRNA2	24.7016	27.4531	32.6102
LINP1	0.0281908	0	0.182349
bactin	0.0728282	0.0431419	0.131417
Coilin	Exp 1	Exp 2	Exp 3
scaRNA2	22.9873	31.602	56.5655
LINP1	0	0	0.172799
bactin	0.141023	0.167613	0.367607
TDP-43	Exp 1	Exp 2	Exp 3
scaRNA2	9.0668	8.56752	10.937
LINP1	0.191604	0	0
bactin	0.175258	0.02324	0.136335
Fibrillarin	Exp 1	Exp 2	Exp 3
scaRNA2	27.6103	20.7414	10.8616
LINP1	0	0	0.035668
bactin	0.141495	0.0173257	0.0131465
IgG	Exp 1	Exp 2	Exp 3
scaRNA2	1.06175	0.184902	0.0798112
LINP1	0	0	0.0220692
bactin	0.0551843	0	0.00576721
F7b
F7c
F7d
siControl	Exp 1	Exp 2	Exp 3
DNA-PKcs	1.06398	3.49004	3.23536
IgG	0.0231278	0.185367	0.0260942
siWRAP53pool	Exp 1	Exp 2	Exp 3
DNA-PKcs	7.04113	15.4911	21.2945
IgG	0.0803204	0.418593	0.773147
F7e
F7f
	Exp 1	Exp 2	Exp 3
siControl	100	100	100
siWRAP53#2	73.3636	73.9247	68.5215

## Sheet: FS1
FS1b
FS1c
MALAT1	Exp 1	Exp 2	Exp 3
no IR cyto	5.31838	5.41159	5.61681
no IR sol nuc	8.62951	13.1266	3.63201
no IR chromatin	86.0521	81.4618	90.7512
2Gy 5min cyto	3.678	6.33723	1.72668
2Gy 5min sol nuc	3.15677	8.69666	4.2396
2Gy 5min chromatin	93.1652	84.9661	94.0337
2Gy 30min cyto	1.5002	16.9465	2.57087
2Gy 30min sol nuc	4.62493	13.0058	9.39389
2Gy 30min chromatin	93.8749	70.0477	88.0352
EEF2	Exp 1	Exp 2	Exp 3
no IR cyto	35.2976	23.658	56.0924
no IR sol nuc	31.17	57.3562	10.2385
no IR chromatin	33.5324	18.9858	33.6692
2Gy 5min cyto	44.3239	30.9454	39.2987
2Gy 5min sol nuc	13.4044	42.8383	27.3331
2Gy 5min chromatin	42.2716	26.2163	33.3682
2Gy 30min cyto	18.0949	61.1023	42.7302
2Gy 30min sol nuc	19.0239	25.6195	30.1872
2Gy 30min chromatin	62.8812	13.2782	27.0826
FS1d
scaRNA2	Exp 1	Exp 2	Exp 3
Whole cell no IR	1	1	1
Whole cell 2Gy 5min	1.22312	1.00551	1.24
Whole cell 2Gy 30min	1.03467	0.70747	1.12

## Sheet: FS2
FS2c
scaRNA2	Exp 1	Exp 2	Exp 3
Control	1	1	1
scaRNA2#1	0.245003	0.137339	0.216934
scaRNA2#3	0.0957657	0.110538	0.175333
scaRNA5	Exp 1	Exp 2	Exp 3
Control	1	1	1
scaRNA2#1	0.834072	0.765832	1.32376
scaRNA2#3	0.383597	0.397795	0.967161
scaRNA7	Exp 1	Exp 2	Exp 3
Control	1	1	1
scaRNA2#1	1.09916	0.845529	1.5421
scaRNA2#3	0.338193	0.358897	1.04961
FS2g
scaRNA2 48h	Exp 1	Exp 2	Exp 3
Control	1	1	1
scaRNA2#1	0.245003	0.137339	0.216934
scaRNA2#3	0.0957657	0.110538	0.175333
scaRNA2 48h	Exp 1	Exp 2	Exp 3
Control	1	1	1
scaRNA2#1	0.0150913	0.111197	0.206177
scaRNA2#3	0.0200512	0.187286	0.194705
FS2h
U2OS	Exp 1	Exp 2	Exp 3
scaRNA2 WT	1	1	1
scaRNA2 KO	0.00138907	0.00519771	0.000139891
MCF7	Exp 1	Exp 2	Exp 3
scaRNA2 WT	1	1	1
scaRNA2 KO	0.097518	0.00138947	0.102349
FS2h
Factor tested:	γH2AX
Run #	Exp 1	Exp 2	Exp 3
WT 1h	97	98	99
WT 24h	17	18	19
KO 1h	100	100	100
KO 24h	42	47	52

## Sheet: FS3
FS3b
Factor tested:	BRCA1
	Exp 1	Exp 2	Exp 3
scaRNA2 WT	77	95	61
scaRNA2 KO	52	55	44
scaRNA2 KO + scaRNA2-MS2 + GFP-MCP	69	70	59
Factor tested:	RAD51
	Exp 1	Exp 2	Exp 3
scaRNA2 WT	50	50	57
scaRNA2 KO	25	28	39
scaRNA2 KO + scaRNA2-MS2 + GFP-MCP	44	43	62
FS3c
	Exp 1	Exp 2	Exp 3
Control	1	1	1
scaRNA2#1	0.17	0.14	0.407173
scaRNA2#3	0.08	0.13	0.173812
FS3d
FS3e
	Exp 1	Exp 2	Exp 3
Empty	1	1	1
scaRNA2	17.4216	9.65686	10.8713
FS3f
	Exp 1	Exp 2	Exp 3
EV	100	100	100
scaRNA2 1xMS2	125.917	144.297	139.344
FS3g
G1	Exp 1	Exp 2	Exp 3
Control	39.5	36.9	40.6
scaRNA2#1	34.6	31.1	37.8
scaRNA2#3	38.1	41	52.8
siRAD51	45.2	36.6	51.3
S	Exp 1	Exp 2	Exp 3
Control	31.8	27	21
scaRNA2#1	33.1	25.1	21.4
scaRNA2#3	27.3	22.4	17.2
siRAD51	23.3	15	15.2
G2	Exp 1	Exp 2	Exp 3
Control	34.8	31.2	29.8
scaRNA2#1	33.1	37.1	30
scaRNA2#3	32.6	32.4	25.1
siRAD51	33.1	43.2	26.2
FS3h
G0	1	2	3
Control	3.18	2.03	6.46
scaRNA2#1	5.88	4.64	7.83
scaRNA2#3	2.03	1.51	2.43
siRAD51	1.61	2.31	4.11

[truncated: 7 more sheets: FS4, FS5, FS6, FS7, FS8, FS9, FS10]
